# Supplementary material for: Anticoagulant residues associated with an attempted rodent eradication from a subtropical coral atoll
Source: PLoS One. 2026 Mar 23;21(3):e0344972. doi: 10.1371/journal.pone.0344972 (PMC13008109; doi:10.1371/journal.pone.0344972)
Supplement: S1 Appendix — (ZIP) [file pone.0344972.s001.zip]

Archive with 65 entries (64 files):
- Supporting Information S1/
- Supporting Information S1/22-031 Baseline Midway Island Brodifacoum Report.pdf
- Supporting Information S1/23-021 Post 1 Midway Island Invertebrates Brodifacoum Report.pdf
- Supporting Information S1/23-021 Post 3 Midway Island Invertebrates Brodifacoum Report.pdf
- Supporting Information S1/23-028 Post 1 Midway Island Crustaceans Brodifacoum Report.pdf
- Supporting Information S1/23-029 Post 1 Midway Island Reptiles Brodifacoum Report.pdf
- Supporting Information S1/23-030 Post 1 Midway Island Fish Brodifacoum Report.pdf
- Supporting Information S1/23-031 Post 1 Midway Island Avian Livers Brodifacoum Report.pdf
- Supporting Information S1/23-031 Post 3 Midway Island Avian Livers Brodifacoum Report.pdf
- Supporting Information S1/23-032 Post 1 Midway Island Soils Brodifacoum Report.pdf
- Supporting Information S1/23-033 Post 1 Midway Island Waters Brodifacoum Report.pdf
- Supporting Information S1/23-034 Post 4 Brodifacoum Midway Island Avian Livers Report.pdf
- Supporting Information S1/23-034 Post 4 Brodifacoum Midway Island Crustaceans Report.pdf
- Supporting Information S1/23-034 Post 4 Brodifacoum Midway Island Fish Report.pdf
- Supporting Information S1/23-034 Post 4 Brodifacoum Midway Island Invertebrates Report.pdf
- Supporting Information S1/23-034 Post 4 Brodifacoum Midway Island Plants Report.pdf
- Supporting Information S1/23-034 Post 4 Brodifacoum Midway Island Reptiles Report.pdf
- Supporting Information S1/23-034 Post 4 Brodifacoum Midway Island Soils Report.pdf
- Supporting Information S1/23-034 Post 4 Brodifacoum Midway Island Waters Report.pdf
- Supporting Information S1/24-003 Post 5 Brodifacoum Midway Island Avian Livers Report.pdf
- Supporting Information S1/24-003 Post 5 Brodifacoum Midway Island Crustaceans Report.pdf
- Supporting Information S1/24-003 Post 5 Brodifacoum Midway Island Fish Report.pdf
- Supporting Information S1/24-003 Post 5 Brodifacoum Midway Island Invertebrates Report.pdf
- Supporting Information S1/24-003 Post 5 Brodifacoum Midway Island Pellets Report.pdf
- Supporting Information S1/24-003 Post 5 Brodifacoum Midway Island Reptiles Report.pdf
- Supporting Information S1/24-003 Post 5 Brodifacoum Midway Island Soils Report.pdf
- Supporting Information S1/24-003 Post 5 Brodifacoum Midway Island Waters Report.pdf
- Supporting Information S1/24-009 Post 6 Brodifacoum Midway Island Avian Livers Report.pdf
- Supporting Information S1/24-009 Post 6 Brodifacoum Midway Island Crustaceans Report.pdf
- Supporting Information S1/24-009 Post 6 Brodifacoum Midway Island Fish Report.pdf
- Supporting Information S1/24-009 Post 6 Brodifacoum Midway Island Invertebrates Report.pdf
- Supporting Information S1/24-018 Post 7 Brodifacoum Midway Island Avian Livers Report.pdf
- Supporting Information S1/24-018 Post 7 Brodifacoum Midway Island Crabs Report.pdf
- Supporting Information S1/24-018 Post 7 Brodifacoum Midway Island Fish Report.pdf
- Supporting Information S1/24-018 Post 7 Brodifacoum Midway Island Invertebrates Report.pdf
- Supporting Information S1/24-019-1 Pre-App Midway Island Invertebrates Report.pdf
- Supporting Information S1/24-019-2 Pre-App Midway Island Fish Report.pdf
- Supporting Information S1/24-019-3 Pre-App Midway Island Crustaceans Report.pdf
- Supporting Information S1/24-019-4 Pre-App Midway Island Reptiles Report.pdf
- Supporting Information S1/24-019-5 Pre-App Midway Island Avian Livers Report.pdf
- Supporting Information S1/24-019-6 Pre-App Midway Island Plants Report.pdf
- Supporting Information S1/24-019-7 Pre-App Midway Island Soils Report.pdf
- Supporting Information S1/24-019-8 Pre-App Midway Island Waters Report.pdf
- Supporting Information S1/24-020 Post 2 Midway Island Avian Livers Report.pdf
- Supporting Information S1/24-020 Post 2 Midway Island Crustaceans Report.pdf
- Supporting Information S1/24-020 Post 2 Midway Island Fish Report.pdf
- Supporting Information S1/24-020 Post 2 Midway Island Invertebrates Report.pdf
- Supporting Information S1/24-020 Post 2 Midway Island Reptiles Report.pdf
- Supporting Information S1/24-020 Post 2 Midway Island Soils Report.pdf
- Supporting Information S1/24-020 Post 2 Midway Island Waters Report.pdf
- Supporting Information S1/24-027-1 Post 8 Midway Island Invertebrates Report.pdf
- Supporting Information S1/24-027-2 Post 8 Midway Island Fish Report.pdf
- Supporting Information S1/24-027-3 Post 8 Midway Island Avian Liver Report.pdf
- Supporting Information S1/24-027-4 Post 8 Midway Island Crustaceans Report.pdf
- Supporting Information S1/24-036-1 Post 9 Midway Island Invertebrates Report.pdf
- Supporting Information S1/24-036-2 Post 9 Midway Island Fish Report.pdf
- Supporting Information S1/24-036-3 Post 9 Midway Island Crustaceans Report.pdf
- Supporting Information S1/25-001 Post 10 Midway Island Avian Livers Report.pdf
- Supporting Information S1/25-001 Post 10 Midway Island Crustaceans Report.pdf
- Supporting Information S1/25-001 Post 10 Midway Island Fish Report.pdf
- Supporting Information S1/25-001 Post 10 Midway Island Invertebrates Report.pdf
- Supporting Information S1/25-001 Post 10 Midway Island Plants Report.pdf
- Supporting Information S1/25-001 Post 10 Midway Island Reptiles Report.pdf
- Supporting Information S1/25-001 Post 10 Midway Island Soils Report.pdf
- Supporting Information S1/25-001 Post 10 Midway Island Waters Report.pdf
